# Supplementary material for: Development of a Health-Related Quality of Life Tool for Adolescents and Young Adults With Cancer
Source: JAMA Netw Open. 2025 Dec 19;8(12):e2549071. doi: 10.1001/jamanetworkopen.2025.49071 (PMC12717613; doi:10.1001/jamanetworkopen.2025.49071)
Supplement: Supplement 2. — eTable 5. Spearman Correlations Between AYA and QLQ-C30 Question Scores eTable 6. Correlations Between QLQ-AYA Provisional Questions [file jamanetwopen-e2549071-s002.xlsx]

## Sheet: Cover page
			Supplemental Online Content
		Sodergren SC, Husson O, Janssen S, et al; on behalf of the EORTC Quality of Life Group.
		Development of a health-related quality of life tool for adolescents and young adults with cancer.
		JAMA Netw Open. 2025;8(12):e2549071. doi:10.1001/jamanetworkopen.2025.49071
		eTable 5. Spearman Correlations Between AYA and QLQ-C30 Question Scores
		eTable 6. Correlations Between QLQ-AYA Provisional Questions
		This supplemental material has been provided by the authors to give readers
		additional information about their work.

## Sheet: eTable 5. AYA and C30
eTable 5. Spearman Correlations between AYA and QLQ-C30 question scores
	1. Strenuous activity_Heavy bag	2. Long walk	3. Short walk	4. Stay in bed / chair	5. Help with self-care	6. Limited in work / daily activities	7. Limited in hobbies	8. Shortness of breath	9. Pain	10. Need to rest	11. Trouble sleeping	12. Weak	13. Loss of appetite	14. Nausea	15. Vomiting	16. Constipation	17. Diarrhoea	18. Tired	19. Pain interferes daily activities	20. Concentration	21. Tense	22. Worry	23. Irritable	24. Depressed	25. Memory	26. Interference with family life	27.Interference with social activities	28.Financial difficulties	29. Overall health	30. Overall Quality of Life
1. Lacked energy	0.448	0.44	0.331	0.49	0.224	0.478	0.446	0.257	0.412	0.567	0.382	0.537	0.399	0.275	0.168	0.204186	0.182324	0.584345	0.413029	0.364643	0.370545	0.34	0.323	0.321224	0.297408	0.23695	0.412934	0.216782	-0.465673	-0.43997
2. Watch for new symptoms	0.15	0.129	0.081	0.13	0.091	0.204	0.151	0.221	0.294	0.178	0.237	0.214	0.081	0.073	0.066	0.0198518	0.12664	0.0942898	0.27428	0.185091	0.218276	0.309	0.222	0.172093	0.166541	0.177376	0.233526	0.167117	-0.166482	-0.157834
3. Mobility	0.435	0.483	0.475	0.455	0.502	0.476	0.422	0.317	0.508	0.432	0.35	0.397	0.314	0.231	0.252	0.16714	0.167846	0.334142	0.429553	0.244384	0.23942	0.33	0.262	0.275638	0.193772	0.277456	0.407768	0.107307	-0.440683	-0.357274
4. Social activities	0.357	0.352	0.343	0.29	0.256	0.517	0.607	0.268	0.367	0.436	0.334	0.472	0.363	0.25	0.25	0.133537	0.28285	0.365598	0.349051	0.210934	0.282042	0.328	0.267	0.284928	0.164455	0.36805	0.635306	0.142195	-0.386653	-0.417516
5. Isolated from friends	0.209	0.27	0.203	0.302	0.191	0.363	0.353	0.096	0.27	0.243	0.293	0.269	0.211	0.16	0.126	0.0336126	0.194729	0.270945	0.205587	0.155976	0.288231	0.252	0.287	0.310564	0.260279	0.260559	0.510976	0.0641494	-0.256333	-0.320014
6. Treated differently	0.181	0.164	0.13	0.242	0.087	0.251	0.236	0.292	0.214	0.193	0.205	0.222	0.109	0.092	0.08	0.104826	0.196487	0.260744	0.174545	0.116534	0.318099	0.327	0.323	0.367618	0.285429	0.298854	0.382877	0.15405	-0.149876	-0.194284
7. Bored	0.29	0.43	0.315	0.289	0.344	0.299	0.281	0.295	0.307	0.265	0.258	0.3	0.191	0.245	0.252	0.144365	0.171355	0.283889	0.276808	0.151179	0.247272	0.282	0.323	0.323303	0.097591	0.265236	0.313246	0.147092	-0.279072	-0.319467
8. Stressed	0.275	0.235	0.219	0.219	0.122	0.285	0.278	0.314	0.377	0.336	0.419	0.393	0.165	0.126	0.069	0.0934484	0.115627	0.388993	0.330418	0.324602	0.567197	0.556	0.526	0.460296	0.286078	0.315502	0.349441	0.282981	-0.331528	-0.372834
9. Thinking about disease	0.179	0.2	0.145	0.182	0.118	0.269	0.234	0.199	0.311	0.21	0.268	0.294	0.171	0.136	0.043	0.0405395	0.121711	0.264155	0.266795	0.1395	0.399602	0.425	0.362	0.442889	0.21021	0.333186	0.36412	0.268428	-0.304077	-0.33369
10. Health in the future	0.182	0.204	0.174	0.149	0.075	0.312	0.335	0.156	0.328	0.23	0.273	0.309	0.199	0.179	0.063	0.100894	0.123157	0.274221	0.34281	0.125159	0.391066	0.448	0.285	0.412891	0.216819	0.341753	0.373993	0.207948	-0.317934	-0.426371
11. Worry about dying	0.167	0.133	0.14	0.013	-0.005	0.115	0.142	0.113	0.132	0.038	0.148	0.122	0.145	0.006	0.015	0.0767788	0.219995	0.0238257	0.20567	0.0584308	0.269283	0.296	0.204	0.279366	0.111389	0.180406	0.219988	0.193987	-0.169932	-0.163555
12. Worry about infections	0.114	0.123	0.031	0.094	0.034	0.091	0.17	0.124	0.232	0.132	0.136	0.159	0.161	0.108	0.041	0.166732	0.0965842	0.169783	0.192303	0.0714779	0.168524	0.184	0.106	0.19257	0.19751	0.214185	0.211563	0.104289	-0.101689	-0.121479
13. Restricted food and drink	0.103	0.156	0.12	0.175	0.167	0.262	0.329	0.154	0.319	0.268	0.232	0.187	0.239	0.194	0.097	0.159699	0.242539	0.255143	0.323684	0.209646	0.271421	0.331	0.199	0.256306	0.0649335	0.244474	0.281798	0.0673743	-0.234579	-0.236848
14. Family negatively affected	0.196	0.186	0.167	0.239	0.217	0.217	0.242	0.167	0.223	0.19	0.205	0.176	0.261	0.145	0.11	0.151834	0.19616	0.230349	0.236746	0.177235	0.295938	0.291	0.273	0.244305	0.17271	0.275506	0.227689	0.166542	-0.115922	-0.176443
15. Friends negatively affected	0.111	0.116	0.14	0.158	0.106	0.25	0.172	0.087	0.121	0.122	0.171	0.081	0.177	0.073	0.122	0.0936675	0.117309	0.209264	0.15403	0.126915	0.239784	0.229	0.197	0.187342	0.106832	0.240188	0.243374	0.198236	-0.0718787	-0.160969
16. Worry about changing career plans	0	-0.032	-0.044	0.043	-0.074	0.137	0.163	-0.044	0.021	0.077	0.011	0.018	-0.066	-0.16	-0.156	-0.080521	-0.0419745	0.0667522	0.00399236	0.0811553	0.108737	0.194	0.126	0.189693	0.00658012	0.251841	0.286064	0.170277	-0.122754	-0.176551
17. Problems making plans for the future	0.09	0.1	0.101	0.083	0.058	0.22	0.238	0.033	0.094	0.146	0.143	0.11	0.104	-0.055	-0.074	-0.0406297	0.065858	0.113382	0.127407	0.223127	0.214528	0.274	0.231	0.230594	0.184079	0.278518	0.358281	0.1598	-0.16832	-0.216255
18. Dependent on others	0.2	0.232	0.251	0.248	0.282	0.384	0.252	0.123	0.196	0.247	0.144	0.283	0.181	0.087	0	0.0389026	0.0949161	0.256377	0.227215	0.188119	0.209745	0.256	0.167	0.24795	0.210936	0.278968	0.336429	0.00630801	-0.271468	-0.274307
19. Loss of friends	-0.025	0.037	0.117	0.144	0.163	0.104	0.037	0.098	0.158	0.117	0.102	0.021	0.048	0.01	0.091	0.0213781	0.0565507	0.139251	0.122097	0.068245	0.0948532	0.095	0.112	0.156592	0.241053	0.108851	0.167023	0.00280983	-0.12313	-0.120637
20. Romantic life	0.007	0.08	0.013	0.147	0.081	0.176	0.183	0.044	0.155	0.213	0.286	0.175	0.079	-0.015	-0.024	-0.0370744	0.159061	0.275228	0.126851	0.223416	0.189063	0.178	0.159	0.203532	0.136154	0.251436	0.262228	0.196343	-0.068526	-0.130704
21. Sex life	0.054	0.071	0.099	0.087	-0.041	0.08	0.104	0.122	0.117	0.131	0.179	0.119	0.053	0.076	-0.056	0.0820755	0.109103	0.268153	0.0818145	0.111251	0.218735	0.168	0.14	0.233675	0.122712	0.243649	0.247286	0.0979403	-0.0748134	-0.139833
22. Changed appearance	0.118	0.097	0.132	0.113	0.031	0.236	0.209	0.129	0.208	0.115	0.175	0.221	0.05	0.061	0.063	0.10653	0.0984807	0.206526	0.18862	0.0536925	0.234233	0.299	0.255	0.323146	0.216827	0.222254	0.299724	0.0737444	-0.103923	-0.236543
23. Lack self-confidence	0.035	0.008	0.078	0.132	-0.047	0.204	0.202	0.138	0.145	0.142	0.184	0.235	0.189	0.136	0.039	0.100814	0.13951	0.207912	0.178481	0.149016	0.221409	0.339	0.238	0.367894	0.281048	0.187774	0.318448	0.0692005	-0.139761	-0.285485
24. Lost control over life	0.088	0.091	0.096	0.186	-0.008	0.2	0.209	0.112	0.124	0.245	0.254	0.207	0.156	0.125	0.03	0.0330263	0.152633	0.298741	0.0978311	0.269855	0.294783	0.381	0.404	0.345367	0.251707	0.279315	0.386465	0.117508	-0.225435	-0.282835
25. More negative about life	0.188	0.21	0.135	0.178	0.164	0.217	0.21	0.153	0.274	0.153	0.336	0.199	0.139	0.101	0.058	0.0151448	0.122273	0.146627	0.250067	0.113403	0.298014	0.34	0.297	0.455314	0.183926	0.262233	0.284371	0.230502	-0.290239	-0.342687
26. Health problems	0.062	0.071	0.107	0.085	-0.014	0.222	0.269	0.1	0.215	0.17	0.209	0.239	0.113	0.068	-0.053	0.118381	0.0269782	0.273957	0.241933	0.169954	0.305131	0.359	0.322	0.356638	0.267778	0.28506	0.319888	0.176606	-0.193795	-0.242104
27. Ability to have children	-0.012	0.026	0.035	0.005	-0.087	0.084	0.099	0.073	0.013	0.07	0.053	0.081	0.094	0.076	0.029	0.0865561	0.076244	0.159132	0.0922843	0.0890408	0.10004	0.129	0.126	0.247658	0.15755	0.139144	0.192477	0.0692664	-0.0380123	-0.126188
28. Passing cancer on to next generation	0.06	0.048	0.018	-0.013	-0.098	0.053	0.068	0.069	0.149	0.119	0.099	0.099	0.133	0.142	0.097	0.219072	0.132296	0.0657979	0.139409	0.0459635	0.17036	0.201	0.157	0.252478	0.122863	0.183908	0.153165	0.155729	-0.0759838	-0.168306
29. Unfair	0.039	-0.011	0.058	0.016	0.02	0.038	0.097	-0.019	0.033	-0.018	0.06	0.101	0.1	0.044	0.078	0.00663206	0.0581158	0.0314183	0.0578223	0.101601	0.241248	0.314	0.221	0.26462	0.0608884	0.128997	0.166529	0.0471231	-0.11192	-0.138612
30. Improved relationships with family	0.04	0.014	-0.021	0.133	0.101	0.054	0.049	0.07	0.177	0.183	0.213	0.068	0.132	-0.01	0.006	-0.0138131	0.0645224	0.201993	0.0878357	0.177406	0.147506	0.093	0.116	0.0865734	0.148219	-0.00650849	0.00881786	0.0682977	0.0708586	0.0764711
31. Improved relationships with friends	-0.114	-0.167	-0.154	-0.028	-0.038	-0.021	0.036	0.043	0.055	0.026	0.145	-0.013	-0.089	-0.076	-0.141	-0.0318692	-0.0101034	0.144855	-0.0441639	0.0944961	0.131505	0.097	0.043	0.0420775	0.0770304	0.0360796	0.0150195	0.0364706	0.152374	0.149043
32. New friends	-0.044	-0.031	-0.07	-0.03	-0.005	-0.001	0.019	0.004	-0.022	0.055	-0.016	-0.098	0.019	-0.051	-0.016	0.134921	-0.0500668	0.105074	0.0120665	0.0407734	0.0811582	0.012	0.014	-0.0219124	0.0656926	0.103095	-0.0119327	0.0526804	0.139891	0.195281
33. More confident	0.001	0.027	-0.027	-0.078	0.048	-0.096	-0.13	0.017	0.054	0.018	-0.01	-0.1	-0.018	-0.068	0.043	0.0821035	0.0622794	-0.0418926	0.00431325	0.128324	-0.00543529	-0.134	-0.004	-0.144708	0.0956133	-0.00315249	-0.148317	0.0703603	0.118448	0.21867
34. Mentally stronger	-0.032	-0.014	-0.131	-0.093	0.017	-0.108	-0.108	-0.036	0.026	-0.018	-0.031	-0.057	-0.65	-0.082	-0.032	-0.00419927	0.0295846	0.00956678	-0.0239827	0.0534558	-0.0403866	-0.167	-0.04	-0.146568	0.142252	-0.00818788	-0.109132	0.0147796	0.157173	0.184663
35. More mature	0.055	0.005	-0.101	0.03	0.045	-0.122	-0.083	-0.008	0.099	0.017	0.003	-0.025	-0.051	-0.049	-0.06	0.072074	0.0671562	0.0558937	0.0760527	0.0585078	0.0598138	-0.009	0.026	-0.0527665	0.116439	0.0343614	-0.0469907	-0.0417284	0.0150262	0.086037
36. Positive lifestyle changes	0.011	-0.057	-0.12	-0.09	-0.046	-0.089	-0.05	-0.157	-0.046	-0.091	0.055	-0.085	-0.028	-0.018	-0.056	0.0447237	0.0514753	-0.0387755	0.000312447	-0.00284055	1.93084e-17	0.009	-0.007	-0.0428734	0.0453859	0.0413305	0.0151893	0.0191976	0.0732861	0.116084
37. Positive about life	-0.073	-0.124	-0.123	-0.099	-0.092	-0.123	-0.217	-0.059	-0.081	-0.109	-0.146	-0.143	-0.102	-0.088	0.058	0.184825	0.0405729	-0.079399	-0.10199	-0.0687962	-0.0482898	-0.14	-0.06	-0.213862	-0.000757211	-0.0784038	-0.202107	-0.0079362	0.162888	0.2516
38. Motivation to live life to the full	-0.019	-0.073	-0.067	-0.05	-0.079	-0.112	-0.135	0.006	-0.01	-0.017	-0.063	-0.083	-0.052	0.032	0.073	0.193661	0.069447	0.0102662	-0.0507056	-0.0138032	0.0272788	-0.042	-0.023	-0.107245	0.0966322	-0.0116741	-0.0580465	-0.00716273	0.113466	0.150033
39. Personal goals motivation	0.032	0.05	-0.042	0.032	-0.028	-0.104	-0.122	-0.02	0.022	0	-0.019	-0.025	-0.033	0.068	0.079	0.158395	0.125772	-0.0211847	-0.00407732	-0.0468497	0.0809991	-0.021	-0.009	-0.0967941	0.0735075	0.0475677	-0.0293393	0.0416083	0.130228	0.178016
40. Priorities	0.105	0.026	-0.01	0.058	-0.026	-0.062	-0.037	-0.075	0.047	0.024	0.024	0.014	-0.002	-0.05	-0.008	0.101818	0.0806142	0.022244	0.0843322	0.107855	0.142293	0.038	0.045	0.053492	0.0856322	-0.0507447	0.0413816	-0.0256612	0.0384455	0.08735
Key
	Low correlation coefficients .30 -.50
	Moderate correlation coefficients .50-.70
	High correlation coefficents .70-.90

## Sheet: eTable 6. AYA questions
eTable 6. Correlations between QLQ-AYA provisional questions
	1. Lacked energy	2. Watch for new symptoms	3. Mobility	4. Social activities	5. Isolated from friends	6. Treated differently	7. Bored	8. Stressed	9.Thinking about disease	10.Health in the future	11. Worry about dying	12. Worry about infections	13. Restricted food and drink	14. Family negatively affected	15. Friends negatively affected	16. Changed career plans	17. Plans for the future	18. Dependent on others	19. Loss of friends	20. Romantic life	21. Sex life	22. Changed appearance	23. Lack self-confidence	24. Lost control over life	25. More negative about life	26. Health problems	27. Ability to have children	28. Passing cancer on to next generation	29. Unfair	30. Improved relationships with family	31. Improved relationships with friends	32. New friends	33. More confident	34. Mentally stronger	35. More mature	36. Positive lifestyle changes	37. Positive about life	38. Motivation to live life to the full	39. Personal goals motivation
1. Lacked energy
2. Watch for new symptoms	0.208211
3. Mobility	0.421257	0.155702
4. Social activities	0.453794	0.225989	0.491516
5. Isolated from friends	0.363531	0.193826	0.307069	0.603534
6. Treated differently	0.321397	0.296684	0.207669	0.317175	0.427348
7. Bored	0.328813	0.197206	0.445467	0.403358	0.395125	0.395959
8. Stressed	0.370239	0.306071	0.269559	0.392418	0.351384	0.452614	0.400122
9. Thinking about disease	0.27951	0.398125	0.193991	0.26962	0.269038	0.421994	0.321805	0.553472
10. Health in the future	0.34338	0.349312	0.214714	0.336904	0.304397	0.294868	0.246721	0.509941	0.626807
11. Worry about dying	0.201056	0.373317	0.148394	0.270564	0.154631	0.241312	0.163858	0.354062	0.537519	0.530622
12. Worry about infections	0.225129	0.265554	0.204082	0.300731	0.295569	0.320296	0.178611	0.328328	0.249207	0.39215	0.306306
13. Restricted food and drink	0.293591	0.0950416	0.301268	0.356671	0.310734	0.239972	0.327975	0.314569	0.23331	0.271849	0.236563	0.319114
14. Family negatively affected	0.362988	0.152305	0.27229	0.305664	0.319579	0.288325	0.32608	0.407259	0.25229	0.261788	0.274995	0.394755	0.42984
15. Friends negatively affected	0.319495	0.179902	0.104115	0.290661	0.343482	0.359069	0.187665	0.38648	0.265229	0.316767	0.349677	0.330847	0.371941	0.7258
16. Worry about changing career plans	0.0830486	0.217085	-0.026102	0.172755	0.243339	0.192332	-0.00285186	0.253846	0.248205	0.276725	0.232927	0.19813	0.244445	0.12047	0.244586
17. Problems making plans for the future	0.232211	0.220743	0.183135	0.317313	0.328375	0.21308	0.161493	0.286141	0.272302	0.36547	0.315782	0.247716	0.264843	0.235876	0.261651	0.559275
18. Dependent on others	0.225733	0.12713	0.362219	0.330957	0.242489	0.265729	0.121407	0.285643	0.38302	0.344802	0.212145	0.165841	0.172334	0.110504	0.121059	0.179451	0.31477
19. Loss of friends	0.056	0.127	0.181	0.228	0.208	0.158	0.092	0.102	0.095	0.093	0.069	0.022	0.125	0.011	0.051	0.163	0.916	0.219
20. Romantic life	0.211046	0.15405	0.0212713	0.203891	0.16488	0.205974	0.0678597	0.266996	0.264209	0.284603	0.109954	0.159841	0.2502	0.093271	0.181805	0.214107	0.220939	0.297064	0.131
21. Sex life	0.214413	0.0807012	0.0544725	0.141556	0.112298	0.231303	0.12563	0.272535	0.32388	0.31527	0.209235	0.206312	0.248995	0.0802088	0.224885	0.246137	0.253178	0.273304	0.067	0.637963
22. Changed appearance	0.247593	0.190786	0.129499	0.292695	0.296226	0.351231	0.175135	0.431013	0.441021	0.458224	0.339107	0.190248	0.127759	0.125863	0.168553	0.208893	0.264313	0.35926	0.207	0.301274	0.300652
23. Lack self-confidence	0.283295	0.180767	0.098143	0.342787	0.313355	0.351108	0.0980003	0.451669	0.359213	0.454979	0.353738	0.233184	0.233941	0.208066	0.226435	0.265999	0.378187	0.321112	0.218	0.288602	0.271667	0.650389
24. Lost control over life	0.342561	0.187589	0.185374	0.334923	0.340581	0.39724	0.191201	0.409743	0.406324	0.33383	0.338755	0.170863	0.255099	0.301873	0.331336	0.41557	0.523427	0.398384	0.175	0.274113	0.296822	0.397218	0.58912
25. More negative about life	0.281745	0.181681	0.180641	0.225142	0.236036	0.311055	0.303335	0.381791	0.439853	0.357921	0.391892	0.151175	0.195657	0.259725	0.177604	0.153864	0.312946	0.193621	0.151	0.241926	0.228691	0.375282	0.450383	0.436908
26. Health problems	0.240258	0.331946	0.16828	0.262853	0.221931	0.326515	0.144279	0.431497	0.505457	0.644398	0.494969	0.360667	0.232868	0.164829	0.266202	0.35882	0.496008	0.379927	0.154	0.326059	0.350633	0.515282	0.487798	0.463351	0.374171
27. Ability to have children	0.0998517	0.091876	0.0398864	0.15675	0.107432	0.174977	0.0530372	0.298736	0.331435	0.322256	0.210514	0.20699	0.151585	0.0864592	0.180293	0.161692	0.265289	0.25836	0.054	0.250695	0.360207	0.415193	0.431908	0.324839	0.214262	0.456671
28. Passing cancer on to next generation	0.0879251	0.201975	0.0407764	0.162204	0.12248	0.165174	0.0442244	0.246264	0.337062	0.40477	0.373691	0.205722	0.0961394	0.0916806	0.22287	0.186849	0.224949	0.147738	-0.018	0.120721	0.259865	0.370142	0.306614	0.307834	0.289696	0.426942	0.425708
29. Unfair	0.164007	0.123432	0.150789	0.17015	0.15233	0.229435	0.188704	0.310989	0.351761	0.316885	0.334837	0.0538313	0.1172	0.120842	0.123786	0.102019	0.265161	0.191322	0.027	0.178687	0.21143	0.347656	0.433674	0.333984	0.33604	0.375682	0.338339	0.257601
30. Improved relationships with family	-0.155704	-0.069562	-0.0933984	-0.130462	-0.104388	-0.190245	-0.0657593	-0.152029	-0.118748	-0.0175159	-0.00273482	-0.145612	-0.183324	-0.150586	-0.0917345	0.00264575	-0.00382008	-0.102758	0.106	-0.287246	-0.20696	-0.208589	-0.121234	-0.0765342	-0.0813772	-0.0943362	-0.140977	-0.135152	-0.156214
31. Improved relationships with friends	-0.0240252	-0.0304498	0.0369165	-0.0638362	-0.0541531	-0.251815	0.0700564	-0.176018	-0.0213798	-0.00295112	0.0579549	-0.149917	-0.167905	-0.105465	-0.166957	-0.0690495	-0.03412	-0.0355333	0.049	-0.255824	-0.204782	-0.156963	-0.147983	-0.0951245	0.000218375	-0.155637	-0.0716513	-0.102734	-0.098321	0.626915
32. New friends	0.0127572	-0.064001	-0.0144445	-0.00751351	0.0177411	-0.0205105	0.0709332	-0.0492207	0.0236003	-0.015414	-0.0574537	-0.178753	-0.112493	-0.173563	-0.100111	-0.0782434	-0.130991	-0.118089	0.15	-0.158355	-0.108907	-0.0852964	-0.00614422	-0.00963424	0.00432232	-0.0782442	-0.0138521	-0.00610734	0.100058	0.230375	0.3215
33. More confident	0.0679122	-0.0714683	-0.0424608	0.068914	0.103621	0.0666857	0.0519646	0.026819	0.104223	0.082081	0.0193378	-0.0677908	-0.011226	-0.0199233	0.00676559	0.0503676	0.0498677	0.0255892	0.095	0.00880218	0.0402034	0.0763248	0.202898	0.15593	0.194589	0.0490804	-0.0221802	-0.0131271	0.202909	0.20952	0.151876	0.402823
34. Mentally stronger	-0.0106545	-0.187922	-0.0304707	0.0264169	0.0728976	0.0542714	0.0338572	-0.00611057	0.00469509	-0.020945	-0.00107433	-0.0649399	0.0310513	-0.0209556	-0.0118231	0.131662	0.0165072	-0.0440144	0.016	-0.109094	-0.0452131	-0.107853	0.0712503	0.110961	0.12772	-0.0666361	-0.155663	-0.0722905	0.0621839	0.284711	0.169204	0.317857	0.584146
35. More mature	-0.0348593	-0.259153	-0.095299	-0.0531679	-0.0368334	-0.073457	0.0238657	-0.0655772	-0.0759573	-0.0597995	-0.0869905	-0.1717	-0.104834	-0.110028	-0.0725019	-0.0691765	-0.0835523	-0.1501	0.158	-0.108925	-0.0179513	-0.0968447	0.00532483	-0.0774467	0.0694236	-0.121358	-0.0580155	-0.0202972	0.0658151	0.294732	0.17751	0.386131	0.504444	0.579454
36. Positive lifestyle changes	0.0570407	-0.0264364	-0.012336	-0.126821	-0.0699279	0.111374	0.107088	-0.0209314	-0.0226649	-0.0985245	-0.147317	-0.164483		-0.0694251	-0.0808798	-0.114755	-0.124878	0.100044	0.03	-0.0823204	-0.052284	-0.0880981	-0.0343599	-0.0313413	0.00245824	-0.117485	-0.0988296	-0.0764359	0.0194788	0.186836	0.213441	0.2443	0.207731	0.278779	0.296737
37. Positive about life	0.184057	-0.138091	0.0223724	0.0759882	0.105693	0.101834	0.148322	0.0429669	0.0728175	0.0560946	0.0398767	-0.0908969	0.0687221	-0.00267417	-0.0449074	0.0202322	0.15199	-0.000242311	0.024	0.0512425	0.0991986	-0.0059912	0.0780376	0.148324	0.343249	0.00493123	0.000960994	-0.0440976	0.118679	0.168901	0.202272	0.313765	0.474415	0.49083	0.509165	0.341283
38. Motivation to live life to the full	0.052134	-0.185421	0.114482	-0.0295712	0.0249774	-0.0859172	0.131453	0.0174656	-0.0253803	0.0153101	-0.0850586	-0.1546	0.0246731	-0.106343	-0.175248	-0.0262044	0.00520038	-0.116429	0.024	-0.103744	-0.0933314	-0.149249	-0.0122882	-0.0609595	0.105342	-0.165684	-0.106445	-0.155556	0.0272705	0.179627	0.238468	0.212467	0.30024	0.408684	0.424372	0.201827	0.537229
39. Personal goals motivation	-0.00793748	-0.168613	0.0626598	-0.0452206	0.00183289	-0.119072	-0.0170904	-0.0565386	-0.029283	0.0125917	-0.0488813	-0.163838	-0.0752621	-0.195482	-0.246927	0.00974607	0.100748	-0.0319062	0.035	-0.133838	-0.0804114	-0.109643	-0.000840203	-0.0257886	0.137042	-0.089007	-0.143568	-0.101217	-0.00698457	0.192111	0.169672	0.159876	0.303913	0.374244	0.378515	0.17017	0.457686	0.686157
40. Priorities	-0.102134	-0.219551	0.0309914	-0.0902752	-0.0811799	-0.136466	0.021084	-0.122083	-0.099412	-0.0305147	-0.20513	-0.118106	-0.122144	-0.0712136	-0.139236	-0.08556	-0.0869688	-0.0359027	0.064	-0.136057	-0.247475	-0.216529	-0.107994	-0.0513057	-0.0586772	-0.203068	-0.126866	-0.128335	-0.100763	0.316584	0.241309	0.190458	0.310106	0.357195	0.372793	0.267701	0.249942	0.473336	0.387412
Title: Table # Inter-item correlations
Key
	Low correlation coefficients .30 -.50
	Moderate correlation coefficients .50-.70
	High correlation coefficents .70-.90
